# Supplementary material for: Cav1/EREG/YAP Axis in the Treatment Resistance of Cav1-Expressing Head and Neck Squamous Cell Carcinoma
Source: Cancers (Basel). 2021 Jun 18;13(12):3038. doi: 10.3390/cancers13123038 (PMC8235528; doi:10.3390/cancers13123038)
Supplement: Supplementary file 1 [file cancers-13-03038-s001.zip]

Archive with 2 entries (2 files):
- cancers-1227836-supplementary conversion.pdf
- cancers-1227836-supplementary table S2 conversion.xlsx
